# Supplementary material for: Integration of simulation-based education in anaesthesiology specialist training: Synthesis of results from an Utstein Meeting
Source: Eur J Anaesthesiol. 2023 Oct 19;41(1):43–54. doi: 10.1097/EJA.0000000000001913 (PMC10720798; doi:10.1097/EJA.0000000000001913)
Supplement: Supplemental Digital Content [file ejanet-41-43-s004.xlsx]

## Sheet: Course Templates
COURSES							EDUCATIONAL STRATEGIES AND TOOLS	METHODS OF FORMATIVE EVALUATION AND MEASURABLE LEARNING OUTCOMES
Bootcamp / Initial Training SBET course	Regional Anaesthesia SBET course	Perioperative point-of-care ultrasound use in Anaethesiology SBET course	Paediatric anaesthesia SBET course	Trauma SBET course	Intensive Care SBET course	Professionalism and difficult conversations SBET course
OVERALL LEARNING GOAL
To help the trainees transition from being a student to becoming a resident	To provide structured training concerning regional anaesthesia techniques (basic versatile blocks)	To understand the knowledge and practical application of point-of-care ultrasound	To provide structured training in basic and more advanced skills. Overall, basic skills are related to a child with normal anatomy/physiology and more advanced ones relate to more complicated cases/situations/complications.	To provide structured training in assessment and treatment of critical trauma patients	To provide structured training for the safe practice of intensive care medicine including esssential technical procedures, critical clinical scenarios, multidisciplinary teamwork, interprofessional collaboration and interaction with patient’s relatives	This section covers a wide variety of different challenging situations reflecting both the professional and communicator roles.
KNOWLEDGE
Pre-operative assessment	Anatomy of peripheral nerves of the upper limb, lower limb, chest and abdominal wall	Generic understanding and skill in the acquisition and interpretation of image when performing a point-of-care ultrasound	Dosing in paediatrics	Rapid and strutured evaluation of a trauma patient	Organ Failure Diagnosis & Support: MV, Inotropes, CRRT	Communication strategies	Precourse activities: pre-reading, video, link to websites and relevent social media resources	Pre-and post tests (Multiple choice test and quizz)
The most common medications used in the OR (narcotics, sedatives and neuromuscular drugs	Applied anatomy and indication for surgery	Evaluate the risk of pulmonary aspiration before endotracheal intubation	Physiology differences and anatomical differences (fluids)	Determine situation priorities to patient stabilization	Trauma: DIC, TBI	Understanding the patient and the relatives feelings and thoughts - theoretical aspects	E-learning	E-learning
Medications to support hemodynamics	Principles of ultrasonography	Assess the diagnosis ethiology of a patient in acute dyspnea or shock when performing a point-of-care ultrasound of the lungs and heart	The normal airway	Recognize and treat most frequent injuries	Sepsis	Theories of communication in teams	Interactive lectures and cases
Fluids and blood - the basics	Understand the role of regional anaesthesia as a core component of perioperative care and multi-modal analgesia	Acknowledge the indication and benefits of bedside ultrasound in the ICU	Emergency situations and abnormal airway	Design an adapted and advanced treatment plan	Postoperative & ICU Complications	Defusing and debriefing - whats the difference	Expert video demo
Patient safety - common errors (drugs, equipment),reporting system, how to get help)	Complications of regional anaesthesia e.g. local anaesthetic toxicity and management algorithm		Congenital disease	Understand and ackowledge each trauma team member	Ethics / Legal / Family relation management / Consent conversation for organ donation		Cases based on real life stories
Human factors, social and cognitive skills			Pre-operative assessment and parental consent				Short lecture and video
CLINICAL SKILLS
Basic procedures: Vascular access, basic airway, regional and local anaesthesia	Needle transducer manipulation and hands-eye coordination	Cardiac ultrassound: transthoracic cardiac assessment	Normal airway (BMA, LMA, intubation, videolaryngoscopi)	Trauma patient assessment	Brain Stem Death testing		Practical skill trainers	Structured observation using a checklist followed by feedback
Basic airway: Facemasks, oro- and nasal pharyngeal airway, LMA, different laryngoscopes, bougie, different endotracheal tubes	Upper limb blocks for shoulder surgery - intescalene brachial plexus	Pulmonary ultrassound: perioperative assessment and dyspnoea differencial diagnosis	Abnormal airway	Early recognition and treatment of shock	Monitorng: eg PICCO, ICP, TEG, TCD, EEG		Training with the real equipment	Objective structured clinical examination (OSCE)
Check your anaesthesia machine	Upper limb blocks for below shoulder surgery - axillary brachial plexus	Gastric ultrassound: determine patients aspiration risk	Regional anaesthesia (caudal)	Managment of patients with brain, spinal, thoracic, abdominal, pelvic, extremities, or thermal injuries	Bronchosopy: Lavage, Diagnosis		Expert demo
Use of monitors and equipment (infusion pumps, blood warmers)	Lower limb blocks for hip surgery - femoral nerve block	Vascular ultrassound: obtaining vascular acesss	Vascular access (intra-osseous, cannulation of umbilical cord, ultrasound)	Leadership and task assignment	Tracheostomy: Percutanoues		Standadized patients/actors and feedback from them
Safe handover	Lower limb blocks for knee surgery - adductor canal block		Resuscitation neonatal and paediatric	Effective communication within team and non-team members	Chesth drain		Cadavers
Advanced life support	Lower limb bocks for foot and ankle surgery - sciatic nerve block in the popliteal fosa		Difficult conversation with kids and parents	Situation awareness and definition of priorities	Vascular access in ICU (CVC, Vascath, Arterial lines)
	Trunk chest wall surgery or analgesia - erector spinae plane blcok		Transportation (pre-hospital and within the hospital)		HANDOVER
	Trunk : abdominal midline - rectus sheath block		Communication with paediatricians, surgeons and nurses
SIMULATION FOR APPLYING KNOWLEDGE, CLINICAL SKILLS and SOCIAL AND COGNTIVE SKILLS (NON-TECHNICAL)
Rapid sequence induction	Scenarios that integrate knowledge, regional skills, and social and cognitive skills in the management of complications of regional anaesthesia	Transthoracic cardiac assessement	Basic airway scenario (tonsillectomy, laryngospasm)	Shock after car accident	Transfer Critically Ill patient to Imaging (Intra / Interhospital) - including accidental extubation	Optaining informed consent (adult and children)	Simulation scenario and debriefing with manikin	Structured observation using a checklist and followed by refelctive debriefing
Common scenarios in the OR: Hypo-hypertension, hypothermia	Scenarios designed to develop the social and cognitive skills that are relevant to regional anaesthesia crisis	Pulmonary ultrasound	Breathing problems (bronchospasm)	Thermal injuries after explosion/fire	Intracranial Hypertension, ICP lowering	Discussion of goals of care	Simulation scenario and debriefing with simulated patient or standardized patient	Objective structured clinical examination (OSCE)
Human factors and non-technical skills		Determine patients aspiration risk	Circulation (sepsis, anaphylactic shock)	Brain injury after fall	Haemorrhagic Shock, unrecognised bleeding	Conflict within the training program		Workplace-based assessment
Preoperative assessment and make a plan for anaesthesia		Rapid sequence induction in trauma patient	Emergencies and trauma (cardiac arrest, convulsions, adverse events in the OR)	Car crash abdominal injury	Septic Shock	Disclosure of an adverse event		Learning plan and portfolio
Communicating the plan to the patient		Septic shock in the ICU	Advanced airway (bleeding tonsil, foreign body)		Ventilatory Failure, Support - Complication	Conflict with a colleague/team member
Handover of a patient to the recovery room and/or intensive care unit					Rapid AF escalating to arrest	Manage the violent/aggressive/inappropriate behaviour patient
Team training (anaesthesia nurse and trainee)					Post-Cardiac Surgery - Complications (eg tamponade, ECMO)	Manage a colleague who is not fit for practice
Team training (cardiac arrest team)						Manage differences in language and culture
						Delivery of bad news (death, severe outcome)
						Addressing hierachical issues (both within professions, intimidation, harassment)
						Addressing issues around equity, diversity and inclusivity
						Acceptable/inacceptable treatments (blood transfusion for Jehovahs´ witnesses)
						Conversations around child or partner abuse
						Disclosure of an adverse event to patient and family
						Defusing/debriefing after a difficult situation
LENGTH OF THE COURSE
3-5 days	2-3 days	2-3 days	2-4 days	2-3 days	3-4 days	2-3 days
TABLE LEGEND: SBET course templates for the following domains: bootcamp/initial training; Regional Anaesthesia; Point of care ultrasound; Paediatric anaesthesia; Trauma SBET; Intensive care; Professionalism and difficult conversations. Columns A to G details the overall learning goal and the specific learning objectives (knowledge, clinical skills, simulation scenarios) for a given domains. Colum…
